# Supplementary material for: Effect of Novel Processing Techniques on the Carotenoid Release during the Production of Red Guava Juice
Source: Molecules. 2024 Jan 18;29(2):487. doi: 10.3390/molecules29020487 (PMC10818855; doi:10.3390/molecules29020487)
Supplement: Supplementary file 1 [file molecules-29-00487-s001.zip]

Archive with 1 entries (1 files):
- molecules-2824380-supplementary.pdf
